# Supplementary material for: The Diversity and Dynamics of Fungi in Dryocosmus kuriphilus Community
Source: Insects. 2021 May 10;12(5):426. doi: 10.3390/insects12050426 (PMC8151921; doi:10.3390/insects12050426)
Supplement: Supplementary file 1 [file insects-12-00426-s001.zip]

Archive with 2 entries (2 files):
- Figure S1.pdf
- Supplementary caption.pdf
